# Supplementary material for: Identification of a potent benzoxaborole drug candidate for treating cryptosporidiosis
Source: Nat Commun. 2019 Jun 27;10:2816. doi: 10.1038/s41467-019-10687-y (PMC6597546; doi:10.1038/s41467-019-10687-y)
Supplement: Supplementary file 3 — Source Data [file 41467_2019_10687_MOESM3_ESM.xlsx]

## Sheet: Fig2b
Fig 2b
In vitro efficacy of AN7973 against various C. parvum and C. hominis isolates grown within HCT-8 cells
Nitazoxanide			AN7973
Iowa(BGF, 10%FBS) NTZ			Iowa(BGF, 10%FBS)			Iowa (BGF, 2%FBS)					Iowa (Sterling Lab, 2%FBS)					Field isolate (2%FBS)				C. hominis (Tu502, 2%FBS)
Replicate 1	Replicate 2	Replicate 3	Replicate 1	Replicate 2	Replicate 3	Replicate 1	Replicate 2	Replicate 3	Replicate 4	Replicate 5	Replicate 1	Replicate 2	Replicate 3	Replicate 4	Replicate 5	Replicate 1	Replicate 2	Replicate 3	Replicate 4	Replicate 1	Replicate 2	Replicate 3
1.187	2.086	1.747	0.1155	0.1633	0.1278	0.606	0.233	0.334	0.363	0.459	0.412	0.206	0.29	0.456	0.232	0.226	0.231	0.673	0.304	0.75	0.57	0.58

## Sheet: Fig2d
Fig2D
Potency of AN7973 against asexual and sexual stages of Cryptosporidium development
0 - 48 h V. villosa lectin (asexual)					48 - 72 h DMC1 (asexual to sexual conversion)
	% inhibition					% inhibition
log [AN7973] (M)	Replicate 1	Replicate 2			log [AN7973] (M)	Replicate 1	Replicate 2	Replicate 3
1	95.1169	93.5483			0.4014	95.48
0.69897	95.8948	94.5549			0.27646	95.64	78.6472
0.523746	97.0461	95.6639			0.10037	95.75
0.222716	97.8552	96.8924			-0.20066	85.62	65.2262	46.69
-0.2544	95.7081	93.1218			-0.67778	-48.74	-54.936	-50.77
-0.73153	85.7975	82.6801			-0.88606	-20.72		-111.931
-1.20865	2.98053	-8.97436			-0.92766		-98.5252
-1.68577	-8.96826	-7.81418			-1.22869		-40.2654
-2.16289	-1.87367	-6.19333			-1.52972		-58.4797
					-2.00684		-35.2862
					-2.48396		-28.6381

## Sheet: Fig3a
Fig 3a
Nitazonxanide time-kill curves (% Parasite / host nuclei)
Duration of compound exposure (h)	EC50				EC90				3 x EC90				6 x EC90				9 x EC90				12 x EC90				DMSO
	Replicate 1	Replicate 2	Replicate 3	Replicate 4	Replicate 1	Replicate 2	Replicate 3	Replicate 4	Replicate 1	Replicate 2	Replicate 3	Replicate 4	Replicate 1	Replicate 2	Replicate 3	Replicate 4	Replicate 1	Replicate 2	Replicate 3	Replicate 4	Replicate 1	Replicate 2	Replicate 3	Replicate 4	Replicate 1	Replicate 2	Replicate 3	Replicate 4
0	26.94	25.13	23.57	25.93	26.94	25.13	23.57	25.93	26.94	25.13	23.57	25.93	26.94	25.13	23.57	25.93	26.94	25.13	23.57	25.93	26.94	25.13	23.57	25.93	26.94	25.13	23.57	25.93
6	25.94	27.24	39.66	24.06	29.07	20.94	34.36	33.38	23.29	30.07	28.12	27.66	30.15	26.39	33.45	27.12	26.17	22.66	19.45	20.04	22.7	36.98	18	21.55	36.82	33.18	32.31	28.94
12	46.32	29.88	53.87	51.85	33.04	24.61	32.15	25.85	24.87	24.13	29.86	23.25	29.56	23.62	27.4	20.87	27.47	30.43	30.17	34.13	25.49	32.12	27.1	28.94	51.61	52.95	50.01	47.56
24	49.74	52.37	49.99	64.54	18.51	12.77	20.62	15.68	15.85	13.35	18.43	17.09	10.66	16.54	13.19	15.55	13.32	10.07	14.28	12.9	12.84	10.89	15.16	10.85	62.75	59.56	55.01	49.97
48	50.13	44.73	56.15	36.04	23.29	31.8	31.94	28.34	20.53	16.05	22.2	25.78	24.32	23.51	19.71	19.93	23.17	21.12	20.67	21.26	17.1	18.74	17.39	22.34	51.53	53.16	49.19	46.94
72	36.74	33.35	25.45	34.5	16.17	23.44	16.12	24.86	Toxic				Toxic				Toxic				Toxic				46.15	34.42	44.85	46.07

## Sheet: Fig3b
Fig 3b
Nitazoxanide rate of parasite elimination (% C. parvum relative to DMSO control)
Duration of compound exposure (h)	EC90				DMSO
	Replicate 1	Replicate 2	Replicate 3	Replicate 4	Replicate 1	Replicate 2	Replicate 3	Replicate 4
0	92.14	109.39	105.07	102.65	92.14	109.39	105.07	102.65
6	89.44	63.73	107.77	101.99	109.23	100.65	100.76	89.36
12	64.07	50.47	61.96	52.34	100.61	105.93	98.1	95.36
24	33.99	23.15	39.39	30.38	111.05	104.56	95.15	89.25
48	66.11	87.75	96.1	82.36	101.68	107.13	96.69	94.49
72	59.95	89.51	62.55	99.92	110.61	74.86	101.65	112.88

## Sheet: Fig3c
Fig 3c
AN7973 time-kill curves (% Parasite / host nuclei)
Duration of compound exposure (h)	EC50				EC90				3 x EC90				6 x EC90				9 x EC90				12 x EC90				DMSO
	Replicate 1	Replicate 2	Replicate 3	Replicate 4	Replicate 1	Replicate 2	Replicate 3	Replicate 4	Replicate 1	Replicate 2	Replicate 3	Replicate 4	Replicate 1	Replicate 2	Replicate 3	Replicate 4	Replicate 1	Replicate 2	Replicate 3	Replicate 4	Replicate 1	Replicate 2	Replicate 3	Replicate 4	Replicate 1	Replicate 2	Replicate 3	Replicate 4
0	26.94	25.13	23.57	25.93	26.94	25.13	23.57	25.93	26.94	25.13	23.57	25.93	26.94	25.13	23.57	25.93	26.94	25.13	23.57	25.93	26.94	25.13	23.57	25.93	26.94	25.13	23.57	25.93
6	20.18	24.93	26.16	26.01	27.68	21.4	34.02	23.52	26.45	24.78	34.35	30.89	28.91	27.91	32.17	31.13	29.26	27.55	32.23	31.5	26.76	19.4	23.35	28.45	36.82	33.18	32.31	28.94
12	44.9	35.42	25.97	46.95	32.3	38.76	39.12	37.77	37.64	33.04	36.63	39.78	29.11	26.03	30.41	37.79	21.29	35.19	39.07	30.31	29.59	27.46	23.71	31.24	51.61	52.95	50.01	47.56
24	55.77	58.71	35	58.88	31.22	39.05	28.47	33.72	15.11	15.27	14.74	17.96	21.47	14	13.65	12.46	14.18	12.4	14.28	11.31	11.36	18.45	14.9	9.34	62.75	59.56	55.01	49.97
48	63.82	58.6	55.54	55.88	43.81	37.66	41.76	32.99	13.91	20.76	12.39	18.77	10.56	11.11	14.16	9.59	12.96	14.27	16.75	18.2	10.5	12.64	5.47	10.46	51.53	53.16	49.19	46.94
72	29.51	58.62	41.28	34.71	28.05	29.96	37.03	23.24	7.26	10.4	6.55	11.33	5.25	6	13.91	10.57	11.16	8.16	0.44	7.68	8.81	7.07	9.43	15.51	46.15	34.42	44.85	46.07

## Sheet: Fig3d
Fig 3d
AN7973 rate of parasite elimination (% C. parvum relative to DMSO control)
	AN7973								DMSO
Duration of compound exposure (h)	9 x EC90				12 x EC90
	Replicate 1	Replicate 2	Replicate 3	Replicate 4	Replicate 1	Replicate 2	Replicate 3	Replicate 4	Replicate 1	Replicate 2	Replicate 3	Replicate 4
0	92.14	109.39	105.07	102.65	92.14	109.39	105.07	102.65	92.14	109.39	105.07	102.65
6	83.7	79.89	95.49	93.58	82.48	57.91	72.29	81.49	109.23	100.65	100.76	89.36
12	41.75	66.95	75.41	60.54	56.04	53.36	47.41	62.87	100.61	105.93	98.1	95.36
24	24.09	22.06	25.28	19.33	20.18	31.66	25.42	16.17	111.05	104.56	95.15	89.25
48	20.46	21.37	29.19	32.15	16.44	22.06	7.33	15.91	101.68	107.13	96.69	94.49
72	23.91	18.61	0.51	17.84	18.23	10.42	20.25	35.08	110.61	74.86	101.65	112.88

## Sheet: Fig4a
Fig 4a
Effect of AN7973 on established, chronic cryptosporidiosis in NOD SCID gamma mice
Day	Vehicle				Paromomycin at 2,000 mg/kg				Vehicle				AN7973 at 10 mg/kg				AN7973 at 25 mg/kg
	Replicate 1	Replicate 2	Replicate 3	Replicate 4	Replicate 1	Replicate 2	Replicate 3	Replicate 4	Replicate 1	Replicate 2	Replicate 3	Replicate 4	Replicate 1	Replicate 2	Replicate 3	Replicate 4	Replicate 1	Replicate 2	Replicate 3	Replicate 4
D7	36.5614	145.004	43.7072	56.0907	801.749	822.564	435.223	38.9032	342.563	107.389	132.067	203.192	58.6805	43.1694	158.993	120.558	379.464	632.649	267.595	299.397
D11	190.623	718.458	274.57	1792.08	28.8719	141.665	45.072	47.829	948.863	4369.16	2153.71	7276.48	7.14174	1.82951	16.8822	7.58945	0.825363	ND	ND	ND
																		ND indicates not detected
																		Lower limit of detection = 0.1 oocysts/mg feces

## Sheet: Fig4b
Fig 4b
Effect of AN7973 in an acute, self-resolving IFN-γ knockout mouse model of cryptosporidiosis
day p.i.	Vehicle 0.5% MC 0.5% Tween80				25 mg/kg Clofazimine QD				10 mg/kg Clofazimine QD				5 mg/kg AN7973 QD				10 mg/kg AN7973 QD				25 mg/kg AN7973 QD
	Replicate 1	Replicate 2	Replicate 3	Replicate 4	Replicate 1	Replicate 2	Replicate 3	Replicate 4	Replicate 1	Replicate 2	Replicate 3	Replicate 4	Replicate 1	Replicate 2	Replicate 3	Replicate 4	Replicate 1	Replicate 2	Replicate 3	Replicate 4	Replicate 1	Replicate 2	Replicate 3	Replicate 4
3	114.04	259.36	217.28	177.4	502.56	81.2	911.04	267.31	217.25	443.93	459.01	194	210.22	211.82	274.73	292.19	88.46	247.25	108.63	119.82	185.26	238.58	99.09	57.02
4	150.99	192.4	236.09	426.9	84.39	660.78	2200.42	714.36	187.86	326.8	90.46	173.77	136.06	101.77	1080	712.8	362.89	433.93	700.1	832.14	175.83	281.13	211.51	1579.18
5	426.88	491.24	317.61	380.21	31.48	233.46	56.81	90.86	131.32	239	164.58	176.59	631.63	230.38	197.8	158.55	45.36	138.4	128.72	99.73	60.1	63.43	41.56	29.63
6	414.66	315.86	591.61	1482.58	12.37	15.92	26.82	8.68	11.13	115.96	9.87	24.2	236.46	67.86	1507.62	283.51	13.34	76.15	110.29	17.32	1.28	1.6	11.39	15.3
7	394.09	2089.09	1460.71	241.18	7.77	26.59	13.46	37.43	24.75	14.25	20.57	39.74	387.03	24.57	42.5	23.58	10.75	10.47	14.71	7.23	2.97	5.91	3.12	9.23
8	152.69	135.64	51.75	119.39	10.22	7.81	8.4	9.24	22.56	11.99	9.1	11.16	182.69	0	63.65	59.66	5.45	12.96	13.2	9.69	9.98	0	0	2
10	4.86	8.56	16.07	29.18	0	5	0	0	0	3	2.88	9.36	7.03	8.47	10.2	3.07	12.13	4.56	6.65	8.92	6.98	5.47	2.22	15.93
12	16.2	37.13	24.97	53.37	39.69	14.19	5.41	12.2	38.05	16.21	10.18	18.5	7.03	8.47	10.2	3.07	38.86	17.67	21.32	11.74	36.33	50.93	31	113.66
14	30.7	42.1	20.49	16.78	12.57	20.96	15.83	23.53	14.77	14.7	18.34	15.52	32.92	13.42	35.97	14.85	10.58	14.8	20.96	14.67	12.54	20.15	33.01	20.62

## Sheet: Fig5b
Fig 5b
Microbiologic and clinical efficacy of AN7973 in a neonatal calf model of cryptosporidiosis: Initial AN7973 calf study
	Vehicle Control						AN7973 5 mg/kg every 12 h				AN7973 10 mg/kg every 24 h
Day	Oocyst Shedding			Fecal Consistency Score			Oocyst Shedding		Fecal Consistency Score		Oocyst Shedding			Fecal Consistency Score
	Calf 1	Calf 2	Calf 3	Calf 1	Calf 2	Calf 3	Calf 1	Calf 2	Calf 1	Calf 2	Calf 1	Calf 2	Calf 3	Calf 1	Calf 2	Calf 3
0	100	367.064	100	1	1	1	100	100	1	1	100	330.741	773.865	1	1	1
1	111710	5024.56	5290.76	1	1	1	100	582.813	1	1	6697.58	100	100	1	1	1
2	12181	5979778	14350240	1	1.5	2	4179.47	2794.03	1	1	100	7841.09	62183.5	1.33333	1.33333	2.66667
3	13971.1	2208299	5691169	2.66667	3	3	46247.9	34330.6	1	1	644594	196913	724661	2	2.33333	2
4	1235425	84831040	4783601	3	3	3	68492.1	55772.2	1	1	119580	31776	1354.62	2.33333	1.33333	1.33333
5	807892	7243635	2159176	2.33333	2.66667	3	23952.6	1325.68	1	1	573.417	17467.7	8980.66	1	1	1
6	1888659	21443080	3814874	1.66667	3	3	265539	3627.52	1	1	22397.1	8798.58	7164.29	1	1	1
7	1328683	1050257	2288036	1.5	3	3	39301.7	2598.8	1	1	67293.2	6611.17	7598.48	1	1	1
8	106121	2474748	202204	1	1	2.5	43202.5	100	1	1	356359	4535.06	3184.56	1	1	1
9	590418	375100	182237	1	1	2	146.118	100	1	1	54863.7	100	1163.25	1	1	1
10	182744	19240.7	59485.7	1	1	1.5	611.004	192.303	1	1	139951	100	1009.99	1	1	1

## Sheet: Fig5c
Fig 5c
Microbiologic and clinical efficacy of AN7973 in a neonatal calf model of cryptosporidiosis: Follow-up AN7973 calf study, demonstrating clinical and microbiologic efficacy with delayed administration
	Vehicle Control						AN7973 10 mg/kg every 12 h with delayed start						AN7973 6.67 mg/kg every 8 h for three days
Day	Oocyst Shedding			Fecal Consistency Score			Oocyst Shedding			Fecal Consistency Score			Oocyst Shedding			Fecal Consistency Score
	Calf 1	Calf 2	Calf 3	Calf 1	Calf 2	Calf 3	Calf 1	Calf 2	Calf 3	Calf 1	Calf 2	Calf 3	Calf 1	Calf 2	Calf 3	Calf 1	Calf 2	Calf 3
0	1	1	1	1.5	1.33333	1.66667	1	1	1	1.66667	1	1	414.858	1	1088.9	1	2	1
1	691.018	457.859	1865.99	1	1.66667	2	734.593	15983.2	4675.22	2	3	3	1162.65	16496.8	3596.66	1	2	1
2	114.942	796159	17412610	1	2.33333	2	4027.76	572309	376713	1.66667	2	2.33333	989897	908.942	9022387	1	1	1.33333
3	506549	12698610	20297400	2.66667	2.66667	3	3180923	9928800	3074178	2	2.66667	2.5	285174	179330	2560722	1	1	1.66667
4	6592583	5714541	2631580	3	2	3	4800342	10753010	1097033	2.33333	3	3	27986.3	38981.7	582683	1	1	1.5
5	2282286	2530128	2098376	3	3	2.33333	120115	89411.5	172967	1.5	2.33333	2.33333	2214.39	6562.96	6827.98	1	1	1
6	6031032	5104114	20832760	2.5	1.66667	2	5946.4	36783	10726.9	1	1	1.5	10465.6	1	54222.6	1	1	1
7	3347329	18116300	1714614	2	2	2	4811.09	6675.55	1	1	1	1	16062.1	1	8460.93	1	1	1
8	1332104	459955	491139	2	1	1	154.385	2647.53	362.995	1	1	1	525550	1	2784.57	1	1	1
9	2212233	143152	13608400	1.33333	1	1	1	2146.92	1133.98	1	1	1	522608	1	50511	1	1	1
10	1941622	579782	25284890	2	1	1.5	1	401.172	623.8	1	1	1	905562	162.094	198125	1	1	1
11	117741	258562	3855383	1.33333	1	2	164.089	10.1071	1	1	1	1	8303500	82.0587	100223	1	1	1.33333
12	20555.8	35900.7	27876940	1.5	1	1	1031.87	1	1	1	1	1	134619	1213.3	154951	1	1	1
13	1887.98	2655.09	662047	2	1	1	1	1	27.7846	1	1	1	473515	386.804	141133	1	1	1
14	1034.36	3848.16	38360	2	1.66667	1.5	1	1	1	1	1	1	35244.1	188.148	78358.9	1	1	1.5

[truncated: 4 more sheets: Fig5d, Fig5e, Fig5f, Supp Fig1]
